# Supplementary material for: A hydrogenotrophic Sulfurimonas is globally abundant in deep-sea oxygen-saturated hydrothermal plumes
Source: Nat Microbiol. 2023 Mar 9;8(4):651–65. doi: 10.1038/s41564-023-01342-w (PMC10066037; doi:10.1038/s41564-023-01342-w)
Supplement: Source Data Fig. 2 — Statistical source data. [file 41564_2023_1342_MOESM3_ESM.xlsx]

## Sheet: Expr
Enzime	water type	site	TPM (clr)
HydB	Reference	Polaris	0
HydB	Reference	Polaris	-1.33161
HydB	Reference	Polaris	0
HydB	Reference	Polaris	-0.603675
HydB	Reference	Polaris	0
HydB	Reference	Polaris	0
HydB	Reference	Polaris	0
HydB	Reference	Polaris	0
HydB	Plume	Polaris	2.9706
HydB	Plume	Polaris	3.09069
HydB	Plume	Polaris	3.51141
HydB	Plume	Polaris	3.95606
HydB	Plume	Polaris	4.04954
HydB	Plume	Polaris	4.13668
HydB	Plume	Aurora	4.26706
HydB	Plume	Aurora	4.01564
HydB	Plume	Aurora	3.9985
FccB	Reference	Polaris	0
FccB	Reference	Polaris	0
FccB	Reference	Polaris	0
FccB	Reference	Polaris	-1.00523
FccB	Reference	Polaris	0
FccB	Reference	Polaris	0
FccB	Reference	Polaris	0
FccB	Reference	Polaris	0
FccB	Plume	Polaris	3.21867
FccB	Plume	Polaris	3.14382
FccB	Plume	Polaris	3.18578
FccB	Plume	Polaris	3.546
FccB	Plume	Polaris	3.72205
FccB	Plume	Polaris	3.75931
FccB	Plume	Aurora	0.90565
FccB	Plume	Aurora	1.03336
FccB	Plume	Aurora	2.12462
Sqr	Reference	Polaris	0
Sqr	Reference	Polaris	0
Sqr	Reference	Polaris	0
Sqr	Reference	Polaris	0
Sqr	Reference	Polaris	0
Sqr	Reference	Polaris	0
Sqr	Reference	Polaris	0
Sqr	Reference	Polaris	0
Sqr	Plume	Polaris	0
Sqr	Plume	Polaris	0
Sqr	Plume	Polaris	0
Sqr	Plume	Polaris	-1.6978
Sqr	Plume	Polaris	0
Sqr	Plume	Polaris	0
Sqr	Plume	Aurora	0
Sqr	Plume	Aurora	-1.11469
Sqr	Plume	Aurora	0
SoxA	Reference	Polaris	0
SoxA	Reference	Polaris	0
SoxA	Reference	Polaris	0
SoxA	Reference	Polaris	0
SoxA	Reference	Polaris	0
SoxA	Reference	Polaris	0
SoxA	Reference	Polaris	0
SoxA	Reference	Polaris	0
SoxA	Plume	Polaris	-0.476907
SoxA	Plume	Polaris	0.51017
SoxA	Plume	Polaris	1.11933
SoxA	Plume	Polaris	2.61224
SoxA	Plume	Polaris	2.67866
SoxA	Plume	Polaris	2.56625
SoxA	Plume	Aurora	-1.02744
SoxA	Plume	Aurora	-0.911094
SoxA	Plume	Aurora	-1.02562
SoxB	Reference	Polaris	0
SoxB	Reference	Polaris	0
SoxB	Reference	Polaris	0
SoxB	Reference	Polaris	-1.23337
SoxB	Reference	Polaris	0
SoxB	Reference	Polaris	0
SoxB	Reference	Polaris	0
SoxB	Reference	Polaris	0
SoxB	Plume	Polaris	-0.205491
SoxB	Plume	Polaris	0.766994
SoxB	Plume	Polaris	1.1034
SoxB	Plume	Polaris	2.53931
SoxB	Plume	Polaris	2.64044
SoxB	Plume	Polaris	2.40637
SoxB	Plume	Aurora	-0.805559
SoxB	Plume	Aurora	-1.00689
SoxB	Plume	Aurora	-1.38316
SoxC	Reference	Polaris	0
SoxC	Reference	Polaris	0
SoxC	Reference	Polaris	0
SoxC	Reference	Polaris	0
SoxC	Reference	Polaris	0
SoxC	Reference	Polaris	0
SoxC	Reference	Polaris	0
SoxC	Reference	Polaris	0
SoxC	Plume	Polaris	2.14662
SoxC	Plume	Polaris	2.02943
SoxC	Plume	Polaris	2.08896
SoxC	Plume	Polaris	1.41196
SoxC	Plume	Polaris	1.71576
SoxC	Plume	Polaris	1.66328
SoxC	Plume	Aurora	0.66011
SoxC	Plume	Aurora	0.858231
SoxC	Plume	Aurora	1.67763
SorA	Reference	Polaris	0
SorA	Reference	Polaris	0
SorA	Reference	Polaris	0
SorA	Reference	Polaris	0
SorA	Reference	Polaris	0
SorA	Reference	Polaris	0
SorA	Reference	Polaris	0
SorA	Reference	Polaris	0
SorA	Plume	Polaris	1.48864
SorA	Plume	Polaris	1.58324
SorA	Plume	Polaris	1.59568
SorA	Plume	Polaris	0.591719
SorA	Plume	Polaris	0.261732
SorA	Plume	Polaris	0.505518
SorA	Plume	Aurora	-0.470017
SorA	Plume	Aurora	-0.661122
SorA	Plume	Aurora	-0.521251
PsrA	Reference	Polaris	0
PsrA	Reference	Polaris	0
PsrA	Reference	Polaris	0
PsrA	Reference	Polaris	0
PsrA	Reference	Polaris	0
PsrA	Reference	Polaris	0
PsrA	Reference	Polaris	0
PsrA	Reference	Polaris	0
PsrA	Plume	Polaris	0.704312
PsrA	Plume	Polaris	0.549103
PsrA	Plume	Polaris	0.84108
PsrA	Plume	Polaris	1.16132
PsrA	Plume	Polaris	1.53196
PsrA	Plume	Polaris	1.6033
PsrA	Plume	Aurora	-0.664919
PsrA	Plume	Aurora	-0.834825
PsrA	Plume	Aurora	0.167707
QoxB	Reference	Polaris	0
QoxB	Reference	Polaris	0
QoxB	Reference	Polaris	0
QoxB	Reference	Polaris	0
QoxB	Reference	Polaris	0
QoxB	Reference	Polaris	0
QoxB	Reference	Polaris	0
QoxB	Reference	Polaris	0
QoxB	Plume	Polaris	2.05798
QoxB	Plume	Polaris	2.05037
QoxB	Plume	Polaris	2.14079
QoxB	Plume	Polaris	1.99965
QoxB	Plume	Polaris	2.43035
QoxB	Plume	Polaris	2.41684
QoxB	Plume	Aurora	2.48603
QoxB	Plume	Aurora	2.38704
QoxB	Plume	Aurora	1.60535
CcoNs	Reference	Polaris	0
CcoNs	Reference	Polaris	0
CcoNs	Reference	Polaris	0
CcoNs	Reference	Polaris	0
CcoNs	Reference	Polaris	0
CcoNs	Reference	Polaris	0
CcoNs	Reference	Polaris	0
CcoNs	Reference	Polaris	0
CcoNs	Plume	Polaris	0.224084
CcoNs	Plume	Polaris	0.18901
CcoNs	Plume	Polaris	0.267254
CcoNs	Plume	Polaris	0.0542185
CcoNs	Plume	Polaris	0.342533
CcoNs	Plume	Polaris	0.416809
CcoNs	Plume	Aurora	0.64532
CcoNs	Plume	Aurora	0.638344
CcoNs	Plume	Aurora	0.494048
Hhe-1	Reference	Polaris	0
Hhe-1	Reference	Polaris	0
Hhe-1	Reference	Polaris	0
Hhe-1	Reference	Polaris	0
Hhe-1	Reference	Polaris	0
Hhe-1	Reference	Polaris	0
Hhe-1	Reference	Polaris	0
Hhe-1	Reference	Polaris	0
Hhe-1	Plume	Polaris	0.308949
Hhe-1	Plume	Polaris	0.485098
Hhe-1	Plume	Polaris	-0.0924252
Hhe-1	Plume	Polaris	0.413141
Hhe-1	Plume	Polaris	0.815302
Hhe-1	Plume	Polaris	0.898747
Hhe-1	Plume	Aurora	0.855174
Hhe-1	Plume	Aurora	0.831962
Hhe-1	Plume	Aurora	0.50502
Hhe-2	Reference	Polaris	0
Hhe-2	Reference	Polaris	0
Hhe-2	Reference	Polaris	0
Hhe-2	Reference	Polaris	0
Hhe-2	Reference	Polaris	0
Hhe-2	Reference	Polaris	0
Hhe-2	Reference	Polaris	0
Hhe-2	Reference	Polaris	0
Hhe-2	Plume	Polaris	0.664482
Hhe-2	Plume	Polaris	-0.363342
Hhe-2	Plume	Polaris	-0.247714
Hhe-2	Plume	Polaris	0.337889
Hhe-2	Plume	Polaris	0.167534
Hhe-2	Plume	Polaris	0.0928657
Hhe-2	Plume	Aurora	-0.411159
Hhe-2	Plume	Aurora	-0.361614
Hhe-2	Plume	Aurora	-0.355851
PorA	Reference	Polaris	0
PorA	Reference	Polaris	-0.167055
PorA	Reference	Polaris	0
PorA	Reference	Polaris	-0.132264
PorA	Reference	Polaris	0
PorA	Reference	Polaris	0
PorA	Reference	Polaris	0
PorA	Reference	Polaris	0
PorA	Plume	Polaris	3.43517
PorA	Plume	Polaris	3.31156
PorA	Plume	Polaris	3.50208
PorA	Plume	Polaris	3.27708
PorA	Plume	Polaris	3.65708
PorA	Plume	Polaris	3.69143
PorA	Plume	Aurora	4.52245
PorA	Plume	Aurora	4.4181
PorA	Plume	Aurora	3.90394
OorA	Reference	Polaris	0
OorA	Reference	Polaris	0
OorA	Reference	Polaris	0
OorA	Reference	Polaris	0
OorA	Reference	Polaris	-0.261174
OorA	Reference	Polaris	0
OorA	Reference	Polaris	0
OorA	Reference	Polaris	0
OorA	Plume	Polaris	3.71841
OorA	Plume	Polaris	3.35313
OorA	Plume	Polaris	3.50979
OorA	Plume	Polaris	3.27212
OorA	Plume	Polaris	3.66668
OorA	Plume	Polaris	3.78713
OorA	Plume	Aurora	4.73286
OorA	Plume	Aurora	4.62316
OorA	Plume	Aurora	4.56534
AclA	Reference	Polaris	0
AclA	Reference	Polaris	0
AclA	Reference	Polaris	0
AclA	Reference	Polaris	0
AclA	Reference	Polaris	0
AclA	Reference	Polaris	0
AclA	Reference	Polaris	0
AclA	Reference	Polaris	0
AclA	Plume	Polaris	2.04959
AclA	Plume	Polaris	2.04905
AclA	Plume	Polaris	2.09624
AclA	Plume	Polaris	1.70613
AclA	Plume	Polaris	2.16129
AclA	Plume	Polaris	2.17654
AclA	Plume	Aurora	3.20577
AclA	Plume	Aurora	3.09116
AclA	Plume	Aurora	2.23231
FdrA	Reference	Polaris	0
FdrA	Reference	Polaris	0
FdrA	Reference	Polaris	0
FdrA	Reference	Polaris	0
FdrA	Reference	Polaris	0
FdrA	Reference	Polaris	0
FdrA	Reference	Polaris	0
FdrA	Reference	Polaris	0
FdrA	Plume	Polaris	1.28922
FdrA	Plume	Polaris	1.09517
FdrA	Plume	Polaris	1.36033
FdrA	Plume	Polaris	1.24993
FdrA	Plume	Polaris	1.78229
FdrA	Plume	Polaris	1.58659
FdrA	Plume	Aurora	2.14483
FdrA	Plume	Aurora	1.9492
FdrA	Plume	Aurora	1.29098
Fur	Reference	Polaris	0
Fur	Reference	Polaris	0
Fur	Reference	Polaris	0
Fur	Reference	Polaris	0
Fur	Reference	Polaris	0
Fur	Reference	Polaris	0
Fur	Reference	Polaris	0
Fur	Reference	Polaris	0
Fur	Plume	Polaris	-0.0246617
Fur	Plume	Polaris	0.46994
Fur	Plume	Polaris	0.043967
Fur	Plume	Polaris	0.590355
Fur	Plume	Polaris	0.230377
Fur	Plume	Polaris	0.137691
Fur	Plume	Aurora	0.234835
Fur	Plume	Aurora	0.287884
Fur	Plume	Aurora	0.147035
FeoA	Reference	Polaris	0
FeoA	Reference	Polaris	0
FeoA	Reference	Polaris	0
FeoA	Reference	Polaris	0
FeoA	Reference	Polaris	0
FeoA	Reference	Polaris	0
FeoA	Reference	Polaris	0
FeoA	Reference	Polaris	0
FeoA	Plume	Polaris	0
FeoA	Plume	Polaris	0.0769666
FeoA	Plume	Polaris	0
FeoA	Plume	Polaris	0.698158
FeoA	Plume	Polaris	0.694856
FeoA	Plume	Polaris	-0.565435
FeoA	Plume	Aurora	0.522729
FeoA	Plume	Aurora	0.298141
FeoA	Plume	Aurora	1.0258
ZnuA	Reference	Polaris	0
ZnuA	Reference	Polaris	0
ZnuA	Reference	Polaris	0
ZnuA	Reference	Polaris	0
ZnuA	Reference	Polaris	0
ZnuA	Reference	Polaris	0
ZnuA	Reference	Polaris	0
ZnuA	Reference	Polaris	0
ZnuA	Plume	Polaris	0.0558601
ZnuA	Plume	Polaris	-0.46114
ZnuA	Plume	Polaris	-0.0380323
ZnuA	Plume	Polaris	-0.533093
ZnuA	Plume	Polaris	-0.411235
ZnuA	Plume	Polaris	-0.110292
ZnuA	Plume	Aurora	0.294743
ZnuA	Plume	Aurora	0.325411
ZnuA	Plume	Aurora	0.989711
TonB	Reference	Polaris	0
TonB	Reference	Polaris	0
TonB	Reference	Polaris	0
TonB	Reference	Polaris	0
TonB	Reference	Polaris	0
TonB	Reference	Polaris	0
TonB	Reference	Polaris	0
TonB	Reference	Polaris	0
TonB	Plume	Polaris	-1.29889
TonB	Plume	Polaris	-1.41042
TonB	Plume	Polaris	-2.90423
TonB	Plume	Polaris	-1.32823
TonB	Plume	Polaris	-1.668
TonB	Plume	Polaris	-1.35968
TonB	Plume	Aurora	-1.87258
TonB	Plume	Aurora	-2.00186
TonB	Plume	Aurora	-2.14269
Cft	Reference	Polaris	0
Cft	Reference	Polaris	0
Cft	Reference	Polaris	0
Cft	Reference	Polaris	0
Cft	Reference	Polaris	0.0815965
Cft	Reference	Polaris	0
Cft	Reference	Polaris	0
Cft	Reference	Polaris	0
Cft	Plume	Polaris	2.1244
Cft	Plume	Polaris	1.64313
Cft	Plume	Polaris	1.61159
Cft	Plume	Polaris	1.49841
Cft	Plume	Polaris	1.47606
Cft	Plume	Polaris	1.07671
Cft	Plume	Aurora	1.59951
Cft	Plume	Aurora	1.44392
Cft	Plume	Aurora	3.14662
FieF	Reference	Polaris	0
FieF	Reference	Polaris	0
FieF	Reference	Polaris	0
FieF	Reference	Polaris	0
FieF	Reference	Polaris	0
FieF	Reference	Polaris	0
FieF	Reference	Polaris	0
FieF	Reference	Polaris	0
FieF	Plume	Polaris	-0.802908
FieF	Plume	Polaris	-0.62676
FieF	Plume	Polaris	-0.511135
FieF	Plume	Polaris	-0.881038
FieF	Plume	Polaris	-0.884341
FieF	Plume	Polaris	-0.95071
FieF	Plume	Aurora	-0.393439
FieF	Plume	Aurora	-0.263849
FieF	Plume	Aurora	0.165724
1Fe-SOR	Reference	Polaris	0
1Fe-SOR	Reference	Polaris	0
1Fe-SOR	Reference	Polaris	0
1Fe-SOR	Reference	Polaris	0.612869
1Fe-SOR	Reference	Polaris	0
1Fe-SOR	Reference	Polaris	0
1Fe-SOR	Reference	Polaris	0
1Fe-SOR	Reference	Polaris	0
1Fe-SOR	Plume	Polaris	3.30928
1Fe-SOR	Plume	Polaris	3.11223
1Fe-SOR	Plume	Polaris	3.15374
1Fe-SOR	Plume	Polaris	2.5607
1Fe-SOR	Plume	Polaris	3.21631
1Fe-SOR	Plume	Polaris	3.154
1Fe-SOR	Plume	Aurora	4.31593
1Fe-SOR	Plume	Aurora	4.39039
1Fe-SOR	Plume	Aurora	3.79252
TAT-SOR	Reference	Polaris	0
TAT-SOR	Reference	Polaris	0
TAT-SOR	Reference	Polaris	0
TAT-SOR	Reference	Polaris	0
TAT-SOR	Reference	Polaris	0
TAT-SOR	Reference	Polaris	0
TAT-SOR	Reference	Polaris	0
TAT-SOR	Reference	Polaris	0
TAT-SOR	Plume	Polaris	1.18282
TAT-SOR	Plume	Polaris	0.888963
TAT-SOR	Plume	Polaris	0.471291
TAT-SOR	Plume	Polaris	0.536704
TAT-SOR	Plume	Polaris	1.06749
TAT-SOR	Plume	Polaris	1.00425
TAT-SOR	Plume	Aurora	1.99295
TAT-SOR	Plume	Aurora	1.51742
TAT-SOR	Plume	Aurora	1.0922
Ccp	Reference	Polaris	0
Ccp	Reference	Polaris	0
Ccp	Reference	Polaris	0
Ccp	Reference	Polaris	0
Ccp	Reference	Polaris	0
Ccp	Reference	Polaris	0
Ccp	Reference	Polaris	0
Ccp	Reference	Polaris	0
Ccp	Plume	Polaris	-0.105616
Ccp	Plume	Polaris	-0.0229914
Ccp	Plume	Polaris	0.0807943
Ccp	Plume	Polaris	-0.00142599
Ccp	Plume	Polaris	0.376641
Ccp	Plume	Polaris	0.285578
Ccp	Plume	Aurora	0.346619
Ccp	Plume	Aurora	0.53655
Ccp	Plume	Aurora	0.649022
Tpx	Reference	Polaris	0
Tpx	Reference	Polaris	0
Tpx	Reference	Polaris	0
Tpx	Reference	Polaris	0
Tpx	Reference	Polaris	0
Tpx	Reference	Polaris	0
Tpx	Reference	Polaris	0
Tpx	Reference	Polaris	0
Tpx	Plume	Polaris	3.09496
Tpx	Plume	Polaris	3.17267
Tpx	Plume	Polaris	2.86192
Tpx	Plume	Polaris	2.8395
Tpx	Plume	Polaris	3.21987
Tpx	Plume	Polaris	3.0683
Tpx	Plume	Aurora	3.9914
Tpx	Plume	Aurora	3.96314
Tpx	Plume	Aurora	3.60414
Bcp	Reference	Polaris	0
Bcp	Reference	Polaris	0
Bcp	Reference	Polaris	0
Bcp	Reference	Polaris	0
Bcp	Reference	Polaris	0
Bcp	Reference	Polaris	0
Bcp	Reference	Polaris	0
Bcp	Reference	Polaris	0
Bcp	Plume	Polaris	0.530096
Bcp	Plume	Polaris	1.1605
Bcp	Plume	Polaris	0.952897
Bcp	Plume	Polaris	1.16491
Bcp	Plume	Polaris	1.21877
Bcp	Plume	Polaris	0.76941
Bcp	Plume	Aurora	1.68432
Bcp	Plume	Aurora	1.28656
Bcp	Plume	Aurora	1.09319
Prxq	Reference	Polaris	0
Prxq	Reference	Polaris	0
Prxq	Reference	Polaris	0
Prxq	Reference	Polaris	0
Prxq	Reference	Polaris	0
Prxq	Reference	Polaris	0
Prxq	Reference	Polaris	-0.770741
Prxq	Reference	Polaris	0
Prxq	Plume	Polaris	2.31976
Prxq	Plume	Polaris	2.58518
Prxq	Plume	Polaris	2.46099
Prxq	Plume	Polaris	2.06556
Prxq	Plume	Polaris	2.59187
Prxq	Plume	Polaris	2.41484
Prxq	Plume	Aurora	3.39364
Prxq	Plume	Aurora	3.3961
Prxq	Plume	Aurora	2.27359
CspG	Reference	Polaris	0
CspG	Reference	Polaris	0
CspG	Reference	Polaris	0
CspG	Reference	Polaris	0
CspG	Reference	Polaris	1.56051
CspG	Reference	Polaris	0
CspG	Reference	Polaris	0
CspG	Reference	Polaris	0
CspG	Plume	Polaris	5.23434
CspG	Plume	Polaris	5.18155
CspG	Plume	Polaris	4.50683
CspG	Plume	Polaris	4.44945
CspG	Plume	Polaris	5.01254
CspG	Plume	Polaris	4.74195
CspG	Plume	Aurora	6.15899
CspG	Plume	Aurora	6.12403
CspG	Plume	Aurora	5.82704
FliC	Reference	Polaris	0
FliC	Reference	Polaris	0
FliC	Reference	Polaris	0
FliC	Reference	Polaris	0
FliC	Reference	Polaris	0
FliC	Reference	Polaris	0
FliC	Reference	Polaris	0
FliC	Reference	Polaris	0
FliC	Plume	Polaris	-0.226841
FliC	Plume	Polaris	0.942558
FliC	Plume	Polaris	0.989189
FliC	Plume	Polaris	0.619286
FliC	Plume	Polaris	0.210519
FliC	Plume	Polaris	0.523297
FliC	Plume	Aurora	3.06925
FliC	Plume	Aurora	2.6619
FliC	Plume	Aurora	2.92249

## Sheet: DiffExpr
enzime	logFC (Aurora/Polaris)	p value	FDR
hydB	0.24992	0.186109	0.359824
fccB	-3.44534	7.37012e-11	9.4141e-09
sqr	0.980476	0.532898	0.730333
soxA	-5.08329	1.8116e-07	5.78503e-06
soxB	-5.07361	2.69384e-08	1.23176e-06
soxC	-0.972116	0.00342198	0.0180377
sorA	-3.19178	3.32361e-07	9.36475e-06
psrA	-2.79178	6.60832e-07	1.66599e-05
qoxB	-0.0579871	0.896767	0.995484
ccoN	0.30054	5.11744e-23	2.45126e-20
hhe-1	0.157987	0.810585	0.930905
hhe-2	-1.02437	0.020969	0.0756614
porA	0.876653	9.43524e-05	0.00101561
oorA	1.27734	5.38393e-08	2.06312e-06
aclA	0.996653	0.000141218	0.00138767
fdrA	0.473185	0.0897301	0.220132
fur	-0.51459	0.50412	0.704518
feoA	0.468858	0.411665	0.617997
znuA	1.20472	0.00226205	0.0130545
TonB	-0.731294	0.161835	0.328122
cft	0.864974	0.0439401	0.13213
FieF	0.760466	0.0188175	0.0696031
1Fe-SOR	1.50787	3.53263e-06	7.27798e-05
TAT-SOR	0.817604	0.0146095	0.0560959
ccp	0.465555	0.12015	0.26514
tpx	0.912949	0.000109758	0.00116832
bcp	0.540908	0.219767	0.406334
prxq	0.870185	0.00731394	0.0321411
cspG	1.11063	0.000121964	0.00126315
fliC	3.34992	4.26722e-22	1.36267e-19
