# Supplementary material for: A hydrogenotrophic Sulfurimonas is globally abundant in deep-sea oxygen-saturated hydrothermal plumes
Source: Nat Microbiol. 2023 Mar 9;8(4):651–65. doi: 10.1038/s41564-023-01342-w (PMC10066037; doi:10.1038/s41564-023-01342-w)
Supplement: Source Data Fig. 3 — Statistical source data. [file 41564_2023_1342_MOESM4_ESM.xlsx]

## Sheet: Sheet1
Metabolism	Enzyme/Complex	short name	TPM
Hydrogen oxidation
	[NiFe]-hydrogenase Group 1b	Hyd	6268.38
Sulfur
	putative flavocytochrome c sulfide dehydrogenase	FccB	3601.65
	sulfide:quinone reductase	Sqr	6.89888
	SOX system	Sox	831.395
	sulfite dehydrogenase	SorA	355.312
	polysulfide reductase	PsrA	363.349
	Sulfate adenylyltransferase	CysND sat	100.325
	Thioredoxin-dependent 5'-adenylylsulfate reductase	CysH	57
	Sulfite reductase	Sir	43
	O-acetylserine sulfhydrylase	Cysk	103.641
	Serine acetyltransferase	CysE	133.604
Oxygen
	Hemerythrin	Hhe	388
Carbon Fixation
	Pyruvate:ferredoxin oxireductase	PorA	5683.12
	Malate dehydrogenase	Mdh	418.521
	Fumarate hydratase class II	FumC	568.068
	Fumarate reductase	Sdh/Frd	629.896
	Succinyl-CoA synthetase	SucCD	984
	Oxoglutarate:ferredoxin oxireductase	OorA	6780.74
	Isocitrate dehydrogenase	Idh	2125
	Aconitate hydratase	AncB	1015
	ATP-dependent citrate lyase	AclA	1368.27
Metals
	Iron uptake regulation	Fur	178.872
	Fe2+ uptake	FeoA	161.533
	Fe2+/Zn2+ uptake	ZnuA	138.074
	Siderophore transport	TonB	26.7375
	Ferritin	Cft	853.934
	Ferrous-iron efflux pump	FieF	75.8805
Antioxidant system
	Superoxide reductase	1Fe-SOR	4299.64
	Superoxide reductase	TAT-SOR	399.769
	Cytochrome c peroxidase	Ccp	170.492
	Peroxiredoxin	Prx	5924.6
Nitrogen
	Nitrate transporter	Nrt	253.247
	Nitrate reductase	NasAB	150.902
	Sulfite reductase	NirA	187.392
	Glutamine synthetase	GlnA	1521.6
	Glutamine synthetase	GltB	270.318
	Glutamate dehydrogenase / leucine dehydrogenase	GdhA	277.956
