# Supplementary material for: A hydrogenotrophic Sulfurimonas is globally abundant in deep-sea oxygen-saturated hydrothermal plumes
Source: Nat Microbiol. 2023 Mar 9;8(4):651–65. doi: 10.1038/s41564-023-01342-w (PMC10066037; doi:10.1038/s41564-023-01342-w)
Supplement: Source Data Extended Data Fig. 1 — Statistical source data. [file 41564_2023_1342_MOESM5_ESM.xlsx]

## Sheet: Sheet1
Station	Site	water type	depth	probes	Cells proportion (%)
PS86_033	Aurora	BG	3190	EPS914	1.2
PS86_040	Aurora	AP	1000	EPS914	1.8
PS86_040	Aurora	Plume	3198	EPS914	0.1
PS86_040	Aurora	Plume	3198	EPS914	9.8
PS86_052	Aurora	In_Ref	3200	EPS914	4.3
PS86_055	Aurora	AP	2500	EPS914	2
PS86_055	Aurora	Plume	2976	EPS914	16.3
PS86_055	Aurora	BW	3949	EPS914	1.4
PS86_074	Aurora	Ex_Ref	2500	EPS914	0.3
PS86_074	Aurora	Ex_Ref	2983	EPS914	0.9
PS86_033	Aurora	BG	3190	SLFM_A484	0.5
PS86_040	Aurora	AP	1000	SLFM_A484	0.7
PS86_040	Aurora	Plume	3198	SLFM_A484	0.1
PS86_040	Aurora	Plume	3198	SLFM_A484	4.1
PS86_052	Aurora	In_Ref	3200	SLFM_A484	1.8
PS86_055	Aurora	AP	2500	SLFM_A484	1
PS86_055	Aurora	Plume	2976	SLFM_A484	7.6
PS86_055	Aurora	BW	3949	SLFM_A484	0.8
PS86_074	Aurora	Ex_Ref	2500	SLFM_A484	0
PS86_074	Aurora	Ex_Ref	2983	SLFM_A484	0.5
PS86_033	Aurora	BG	3190	SLFM_B484	0.6
PS86_040	Aurora	AP	1000	SLFM_B484	1.4
PS86_040	Aurora	Plume	3198	SLFM_B484	0
PS86_040	Aurora	Plume	3198	SLFM_B484	6.4
PS86_052	Aurora	In_Ref	3200	SLFM_B484	2.5
PS86_055	Aurora	AP	2500	SLFM_B484	0.8
PS86_055	Aurora	Plume	2976	SLFM_B484	8.7
PS86_055	Aurora	BW	3949	SLFM_B484	0.5
PS86_074	Aurora	Ex_Ref	2500	SLFM_B484	0.2
PS86_074	Aurora	Ex_Ref	2983	SLFM_B484	0.4
