# Supplementary material for: A hydrogenotrophic Sulfurimonas is globally abundant in deep-sea oxygen-saturated hydrothermal plumes
Source: Nat Microbiol. 2023 Mar 9;8(4):651–65. doi: 10.1038/s41564-023-01342-w (PMC10066037; doi:10.1038/s41564-023-01342-w)
Supplement: Source Data Extended Data Fig. 2 — Statistical source data. [file 41564_2023_1342_MOESM6_ESM.xlsx]

## Sheet: Sheet1
	Above Plume - Aurora	Plume - Aurora	Refertence - Polaris	Above Plume - Polaris	Plume - Polaris	Bottom Water - Polaris
	%	%	%	%	%	%
Total	68.32	89.26	40.38	48.75	66.31	29.87
Rhodococcus	0	0	0.21	0.06	0.48	0.13
Aurantimonas	0	0	0.12	0.1	0.61	0.03
Thalassolituus	0	0	0.06	2.35	0.7	0.35
Methylophaga	0	0	0.17	0.49	2.14	0.06
Methylotenera	0	0	0	0.44	0.36	0.08
Methyloversatilis	0	0	0.01	1.45	0.31	0.05
Profundimonas	0	0	0.08	0.07	0.2	1.4
Brevundimonas	0.01	0	0.42	0.03	0.11	0.02
Psychrobium	0.01	0	0.36	0.08	0.14	1.45
Zhongshania	0	0	0.13	0.51	0.54	0.07
Sphingobium	0.01	0	0.23	0.24	0.7	0.09
Acidovorax	0.04	0.01	0.27	0	0.01	0
Colwellia	0.04	0.02	1.28	0.82	1.26	8.76
SAR11 clade Ia	0.03	0.02	0.52	0.13	0.06	0.23
Solimonadaceae	0	0.03	0.7	0	0.17	0.01
Arctic97B-4_marine_group	0.58	0.15	0.94	0.76	0.42	0.93
Sva0996 marine group	0.76	0.24	1.22	1.07	0.64	0.77
Pseudomonas	0.09	0.26	1.66	0.27	0.99	0.28
Methylomonaceae	1.15	0.68	3.25	1.49	2.02	0.4
Marinimicrobia (SAR406 clade)	3.73	0.91	6.41	6.99	3.44	4.37
SAR202 clade	17.51	5.24	20.53	15.9	9.97	8.86
SUP05 cluster	4.5	8.28	1.3	12.71	27.69	0.77
Sulfurimonas	39.85	73.39	0.2	2.77	13.32	0.73
